# Supplementary material for: Estimating time of HIV-1 infection from next-generation sequence diversity
Source: PLoS Comput Biol. 2017 Oct 2;13(10):e1005775. doi: 10.1371/journal.pcbi.1005775 (PMC5638550; doi:10.1371/journal.pcbi.1005775)
Supplement: S6 Table — See also S1 Text. (XLSX) [file pcbi.1005775.s020.xlsx]

## Sheet: Blad1
													PHI estimate			Fiebig estimate						BED estimate					Midpoint estimate
Patient code	Gender	Transmission route	Age*	HIV-1 subtype	First CD4 date	First CD4 cell count (cells/µl)	First virus load date	First plasma HIV-1 RNA level (copies/ml)		Estimated "true" time of infection (TI)	TI method		Documented PHI	Infect date PHI		HIV serology date	HIV serology	Fiebig	Fiebig days	Infect date Fiebig		BED sample date	BED ODn	BED days since infection	Infect date BED		Last neg Ab date	First pos Ab date	Days neg-pos	Infect date midpoint		No. of samples	Date of first sequenced sample	Days between TI and first sequence	Date of last sequenced sample	Days between TI and last sequence	Years between TI and last sequence
p1	Female	Heterosexual	37	AE	1996-11-08	537	1996-11-08	<500		1996-07-09	BED + Fiebig VI		No			1996-10-17	ELISA +; WB + (p31+); Ag -	VI	>100	1996-07-09		1996-11-08	0.419	85.039	1996-08-14 23:03:49		1996-01-01	1996-11-06	310	1996-06-04		12	1996-11-08	122	2004-09-21	2996	8.20822
p2	Male	MSM	32	B	2002-10-10	1185	2002-10-10	31100		2002-07-28	Fiebig V		No			2002-10-01	ELISA +; WB + (p31-); Ag nd	V	65	2002-07-28		2002-10-10	0.171	61.2372	2002-08-09 18:18:29		2001-08-30	2002-10-01	397	2002-03-16 12:00:00		6	2002-10-10	74	2008-02-05	2018	5.52877
p3	Male	MSM	52	B	2000-01-27	694	2000-01-27	17300		1999-09-03	BED		No			2000-01-18	ELISA +; WB + (p31+); Ag nd	VI	>100	1999-10-10		2000-01-27	0.898	145.703	1999-09-03 07:06:59		1998-07-01	2000-01-27	575	1999-04-14 12:00:00		10	2000-01-27	146	2008-02-07	3079	8.43562
p4	Male	MSM	29	B	2001-01-03	1064	2001-01-03	6780		2000-10-02	Fiebig V		No			2000-12-06	ELISA +; WB + (p31-); Ag nd	V	65	2000-10-02		2001-01-03	0.17	61.1496	2000-11-02 20:24:38		1999-04-08	2000-12-18	620	2000-02-12		8	2001-01-03	93	2009-02-26	3069	8.40822
p5	Male	MSM	38	B	2003-04-23	521	2003-04-23	<50		2002-12-10	BED + Fiebig VI		No			2003-03-20	ELISA +; WB + (p31+); Ag nd	VI	>100	2002-12-10		2003-03-20	0.153	60	2003-01-19		2002-09-05	2003-03-20	196	2002-12-12		7	2003-04-23	134	2008-10-28	2149	5.88767
p6	Male	Heterosexual	31	C	2002-11-26	480	2002-11-26	6800		2002-09-25	PHI		2002-10-12	2002-09-25		2002-11-07	ELISA +; RIBA indet ; Ag -	IV	27	2002-10-11		2003-01-21	0.29	72.1557	2002-11-09 20:15:49		2002-10-12	2002-11-26	45	2002-11-03 12:00:00		7	2002-11-26	62	2009-09-24	2556	7.00274
p7	Male	MSM	25	B	1990-09-25	496	1996-08-13	497		1990-06-18	Midpoint		No			1990-09-04	ELISA +; WB + (p31+); Ag +	VI	>100	1990-05-27			nd				1990-03-15	1990-09-21	190	1990-06-18		10**	1996-08-13	2248	2006-05-16	5811	15.9205
p8	Male	MSM	35	B	1998-07-15	460	1998-07-15	2900		1998-04-19	Fiebig V		No			1998-06-23	ELISA +; WB + (p31-); Ag nd	V	65	1998-04-19		1998-07-15	0.158	60.0983	1998-05-15 21:38:26		1997-08-28	1998-06-23	299	1998-01-24 12:00:00		7	1998-07-15	87	2004-05-05	2208	6.04932
p9	Male	MSM	32	B	1997-03-10	720	1997-03-10	2300		1996-11-24	BED + Fiebig VI		No			1997-03-04	ELISA +; WB + (p31+); Ag nd	VI	>100	1996-11-24		1997-03-10	0.277	70.9455	1996-12-29 01:18:26		1995-06-15	1997-02-18	614	1996-04-17		8	1997-03-10	106	2004-12-27	2955	8.09589
p10	Male	MSM	34	B	1990-07-26	420	1990-07-24	594000		1990-05-19	PHI		1990-06-05	1990-05-19		1990-06-21	ELISA -; Ag +	II	18	1990-06-03		1990-06-21	0.101	55.1048	1990-04-26 21:29:01		1990-06-05	1990-06-21	16	1990-06-13		9	1990-06-21	33	1996-07-22	2256	6.18082
p11	Male	MSM	53	B	2001-04-19	850	2001-04-19	12700		2000-09-22	BED		No			2001-04-03	ELISA +; WB + (p31+); Ag nd	VI	>100	2000-12-24		2001-04-19	1.222	208.047	2000-09-22 22:52:31		1999-07-01	2001-04-03	642	2000-05-17		7	2001-04-19	208	2006-04-27	2043	5.59726
MSM, Men who have sex with men; EDI, estimated "true" date of infection
*, Results at baseline
**, Sequencing of earlier time points failed due to low virus levels
