# Supplementary material for: Estimating time of HIV-1 infection from next-generation sequence diversity
Source: PLoS Comput Biol. 2017 Oct 2;13(10):e1005775. doi: 10.1371/journal.pcbi.1005775 (PMC5638550; doi:10.1371/journal.pcbi.1005775)
Supplement: S7 Table — (XLSX) [file pcbi.1005775.s021.xlsx]

## Sheet: Blad1
													PHI estimate			Fiebig estimate						BED estimate					Midpoint estimate
Patient code	Gender	Transmission route	Age*	HIV-1 subtyp	First CD4 date	First CD4 cell count (cells/µl)	First virus load date	First plasma HIV-1 RNA level (copies/ml)		Estimated "true" time of infection (TI)	TI method		Documented PHI	Infect date PHI		HIV serology date	HIV Western blot serology	Fiebig stage	Fiebig days since infection	Infect date Fiebig		First BED sample date	BED ODn	BED days since infection	Infect date BED		Last neg Ab date	First pos Ab date	Days neg-pos	Infect date midpoint		Date of first sequenced sample	Days between TI and first sequence	Date of second sequenced sample	Days between TI and last sequence	Years between TI and last sequence
S-P1	Female	Heterosexual	55	02_AG	2006-04-10	1251	2006-04-10	>1,000,000		2006-03-10	PHI		2006-03-27	2006-03-10		2006-04-10	ID	IV	27	2006-03-14		2006-04-10	0.140	37.5214	2006-03-03 11:29:09		2001-07-01	2006-03-30	1733	2003-11-14 12:00:00		2006-08-08	151	2009-03-09	1095	3
S-P2	Female	IDU	21	01_AE	2006-12-08	570	2006-12-08	950,000		2006-10-29	PHI		2006-11-15	2006-10-29		2006-12-08	ID	IV	27	2006-11-11		2006-12-08	0.064	31.0389	2006-11-06 23:03:55		2006-04-15	2006-11-21	220	2006-08-03		2007-07-03	247	2008-08-06	647	1.7726
S-P3	Male	Heterosexual	40	01_AE	2007-01-15	585	2007-01-15	569,000		2006-09-17 19:31:30	BED		No			2007-01-15	Full	VI	>100			2007-01-15	0.861	119.186	2006-09-17 19:31:30		2006-09-15	2007-01-05	112	2006-11-10		2007-10-23	400.186	2012-04-26	2047.19	5.60873
S-P4	Male	Heterosexual	34	C	2007-07-02	485	2007-07-02	4,000		2007-06-04	PHI		2007-06-21	2007-06-04		2007-07-02	ID	IV	27	2007-06-05		2007-07-02	0.071	31.6181	2007-05-31 09:10:00		2006-03-31	2007-06-21	447	2006-11-09 12:00:00		2008-02-05	246	2010-12-17	1292	3.53973
S-P5	Male	IDU	27	01_AE	2007-11-28	444	2007-11-28	74,300		2007-09-18 12:00:00	Midpoint		No			2007-11-28	Full	VI	>100			2007-11-28	1.874	567.631	2006-05-09 08:51:42		2007-07-25	2007-11-13	111	2007-09-18 12:00:00		2008-05-12	236.5	2008-12-02	440.5	1.20685
S-P6	Male	MSM	53	B	2008-08-11	463	2008-08-16	74,200		2008-06-27 01:18:26	BED		No			2008-08-16	Full	VI	>100			2008-08-16	0.277	49.9455	2008-06-27 01:18:26		2008-03-15	2008-07-14	121	2008-05-14 12:00:00		2009-02-18	235.946	2009-08-05	403.946	1.1067
S-P7	Male	MSM	39	B	2003-10-01	669	2003-10-01	27,800		2003-07-28	Fiebig		No			2003-10-01	Pos -p31	V	65	2003-07-28		2003-10-01	0.043	29.3016	2003-09-01 16:45:42		2003-03-25	2003-09-03	162	2003-06-14		2004-03-30	246	2006-04-07	984	2.69589
S-P8	Male	MSM	29	B	2005-05-17	435	2005-05-17	3,080,000		2005-04-20	Fiebig		No			2005-05-17	ID	IV	27	2005-04-20		2005-05-17	0.072	31.7008	2005-04-15 07:10:52		2005-04-19	2005-05-09	20	2005-04-29		2005-11-16	210	2007-11-16	940	2.57534
S-P9	Male	MSM	27	B	2005-11-07	526	2005-11-07	330		2005-09-03	Fiebig		No			2005-11-07	Pos -p31	V	65	2005-09-03		2005-11-07	0.070	31.5353	2005-10-06 11:09:08		2005-07-19	2005-10-28	101	2005-09-07 12:00:00		2007-01-08	492	2010-11-15	1899	5.20274
S-P10	Male	MSM	29	B	2006-05-09	655	2006-05-09	8,400		2006-01-29	BED		No			2006-05-09	Full	VI	>100			2006-05-09	0.126	36.295	2006-04-02 16:55:15		2006-01-15	2006-04-24	99	2006-03-05 12:00:00		2006-12-08	313	2009-04-22	1179	3.23014
S-P11	Male	MSM	37	A	2006-06-15	335	2006-06-15	710,000		2006-05-19	Fiebig		No			2006-06-15	ID	IV	27	2006-05-19		2006-06-15	0.175	40.5876	2006-05-05 09:53:53		2006-03-28	2006-05-26	59	2006-04-26 12:00:00		2006-11-30	195	2008-08-25	829	2.27123
S-P12	Male	MSM	49	B	2007-02-12	388	2007-02-12	68,700		2006-11-10 12:00:00	Midpoint		No			2007-02-12	Full	VI	>100			2007-02-12	4.234	>711	2005-03-03		2006-08-15	2007-02-06	175	2006-11-10 12:00:00		2007-07-26	257.5	2009-10-08	1062.5	2.91096
S-P13	Male	MSM	32	B	2007-07-19	527	2007-07-19	32,000		2007-03-15 12:01:33	BED		No			2007-07-19	Full	VI	>100			2007-07-19	0.903	125.499	2007-03-15 12:01:33		2006-12-21	2007-06-20	181	2007-03-21 12:00:00		2007-11-15	244.499	2009-06-17	824.499	2.2589
S-P14	Male	MSM	32	B	2007-07-11	557	2007-07-11	221,000		2007-06-01 04:49:14	BED		No			2007-07-11	Full	VI	>100			2007-07-11	0.166	39.7991	2007-06-01 04:49:14		2006-12-27	2007-06-26	181	2007-03-27 12:00:00		2008-01-16	228.799	2011-09-26	1577.8	4.32274
S-P15	Male	MSM	40	B	2007-09-11	674	2007-09-11	110		2007-08-01 07:47:44	BED		No			2007-09-11	Full	VI	>100			2007-09-11	0.176	40.6752	2007-08-01 07:47:44		2007-06-26	2007-09-04	70	2007-07-31		2008-04-03	245.675	2011-09-28	1518.68	4.16075
S-P16	Female	Heterosexual	49	02_AG	2005-12-12	200	2005-12-12	>1,000,000		2005-11-20	PHI		2005-12-07	2005-11-20		2005-12-12	Neg	I-III	18	2005-11-24		2005-12-12	0.122	35.9445	2005-11-06 01:19:51			2005-12-09				2006-05-30	191	2007-06-19	576	1.57808
S-P17	Male	Blood products	56	01_AE	2003-03-10	510	2003-03-10	70,000		2001-04-18	PHI		2001-05-05	2001-04-18		2003-03-10	Full (but weak)	VI	>100			2003-03-10	2.700	>711	2001-03-29			2003-02-17				2004-05-02	1110	2005-12-30	1717	4.70411
S-P18	Male	IDU	23	01_AE	2005-01-31	660	2005-01-31	8,440		2004-12-05 15:26:19	BED		No			2005-01-31	Full	VI	>100			2005-01-31	0.343	56.3567	2004-12-05 15:26:19		2004-10-01	2005-01-20	111	2004-11-25 12:00:00		2006-10-31	694.357	2008-09-08	1372.36	3.75988
S-P19	Male	Heterosexual	63	01_AE	2005-05-17	560	2005-05-17	450,000		2005-04-21	PHI		2005-05-08	2005-04-21		2005-05-17	Neg	I-III	18	2005-04-29		2005-05-17	0.120	35.7693	2005-04-11 05:32:09			2005-05-26				2005-10-03	165	2008-05-12	1117	3.06027
S-P20	Male	MSM	42	B	2005-09-30	970	2005-09-30	>1,000,000		2005-07-21	PHI		2005-08-07	2005-07-21		2005-09-30	Pos weak p31	V(-VI)	65	2005-07-27		2005-09-30	0.133	36.9082	2005-08-24 02:12:12		2004-10-01	2005-08-12	315	2005-03-07 12:00:00		2006-01-19	182	2008-08-19	1125	3.08219
S-P21	Female	Heterosexual	21	C	2006-06-20	610	2006-09-04	<500		2006-02-19 12:00:00	Midpoint		No			2006-09-04	Full	VI	>100			2006-09-04	0.165	39.7115	2006-07-26 06:55:23		2006-01-15	2006-03-27	71	2006-02-19 12:00:00		2007-01-24	338.5	2008-04-08	778.5	2.13288
S-P22	Male	Heterosexual	61	01_AE	2006-07-12	540	2006-07-12	26,600,000		2006-06-12	PHI		2006-06-29	2006-06-12		2006-07-12	Neg	I-III	18	2006-06-24		2006-07-12	0.154	38.7479	2006-06-03 06:03:02			2006-07-10				2007-02-12	245	2009-07-24	1138	3.11781
S-P23	Male	MSM	36	B	2006-05-18	360	2006-07-25	>1,000,000		2006-07-07	Fiebig		No			2006-07-25	Neg	I-III	18	2006-07-07		2006-07-25	0.149	38.3099	2006-06-16 16:33:48		2006-05-05	2006-05-18	13	2006-05-11 12:00:00		2006-12-12	158	2008-11-03	850	2.32877
S-P24	Male	MSM	39	B	2006-10-16	480	2006-10-16	356,000		2006-09-09	PHI		2006-09-26	2006-09-09		2006-10-16	Full - p31	V	65	2006-08-12		2006-10-16	0.126	36.295	2006-09-09 16:55:15		2002-01-01	2006-10-04	1737	2004-05-18 12:00:00		2007-05-10	243	2011-01-10	1584	4.33973
S-P25	Male	MSM	51	C	2007-06-29	800	2007-06-29	255,000		2007-05-09 14:08:12	BED		No			2007-06-29	Full	VI	>100			2007-06-29	0.282	50.411	2007-05-09 14:08:12		2007-04-05	2007-06-08	64	2007-05-07		2007-10-31	174.411	2010-10-08	1247.41	3.41756
S-P26	Male	MSM	63	B	2007-07-17	520	2007-07-17	59,000		2007-06-05	PHI		2007-06-22	2007-06-05		2007-07-17	Full - p31	V	65	2007-05-13		2007-07-17	0.169	40.062	2007-06-06 22:30:47			2007-07-10				2007-12-19	197	2009-02-11	617	1.69041
S-P27	Male	MSM	65	B	2009-04-16	1253	2009-04-16	544,000		2009-02-22	PHI		2009-03-11	2009-02-22		2009-04-16	Neg	I-III	18	2009-03-29		2009-04-16	0.143	37.7842	2009-03-09 05:10:42			2009-04-04				2010-02-03	346	2012-05-02	1165	3.19178
S-P28	Male	MSM	39	URF_AB	2009-04-29	624	2009-04-29	>1,000,000		2009-04-02	Fiebig		No			2009-04-29	ID	IV	27	2009-04-02		2009-04-29	0.040	29.0534	2009-03-30 22:43:05		2008-10-30	2009-04-27	179	2009-01-27 12:00:00		2009-12-02	244	2011-08-08	858	2.35068
S-P29	Male	MSM	20	B	2009-08-31	394	2009-08-31	1,400,000		2009-08-10	PHI		2009-08-27	2009-08-10		2009-08-31	ID	IV	27	2009-08-04		2009-08-31	0.130	36.6454	2009-07-25 08:30:39		2009-05-15	2009-08-27	104	2009-07-06		2009-12-16	128	2010-12-13	490	1.34247
S-P30	Male	MSM	34	24_BG	2010-01-28	379	2010-01-28	10,900		2009-12-10 17:31:18	BED		No			2010-01-28	Full	VI	>100			2010-01-28	0.259	48.2699	2009-12-10 17:31:18		2009-10-19	2010-01-13	86	2009-12-01		2010-09-06	269.27	2012-05-21	892.27	2.44458
S-P31	Male	MSM	31	C	2010-06-21	510	2010-06-21	18,000		2010-04-21	PHI		2010-05-08	2010-04-21		2010-06-21	Full - p31	V	65	2010-04-17		2010-06-21	0.139	37.4338	2010-05-14 13:35:18		2009-12-10	2010-06-15	187	2010-03-13 12:00:00		2011-01-19	273	2012-10-12	905	2.47945
